# Supplementary material for: Comparative genomic analysis of food-animal-derived and human-derived Clostridium perfringens isolates from markets in Shandong, China
Source: Front Microbiol. 2025 Apr 1;16:1543511. doi: 10.3389/fmicb.2025.1543511 (PMC11996926; doi:10.3389/fmicb.2025.1543511)
Supplement: Supplementary file 1 [file Table_1.xlsx]

## Sheet: Table S1
Table S1. Primer sequences for PCR amplification based on virulence genes of C. perfringens
Virulence Gene	Primer	Primer sequences	Produce length/bp
Cpa	Cpa-F	GCTAATGTTACTGCCGTTGA	324
	Cpa-R	CCTCTGATACATCGTGTAAG
Cpb	Cpb-F	ACTATACAGACAGATCATTCAACC	236
	Cpb-R	TTAGGAGCAGTTAGAACTACAGAC
NetB	NetB-F	ATTATGTTTAGGAATACAGTTA	741
	NetB-R	CAATACCCTTCACCAAATACTC
Etx	Etx-F	GCGGTGATATCCATCTATTC	656
	Etx-R	CCACTTACTTGTCCTACTAAC
Iap	Iap-F	ACTACTCTCAGACAAGACAG	446
	Iap-R	CTTTCCTTCTATTACTATTCG
Cpe	Cpe-F	GGAGATGGTTGGATATTAGG	233
	Cpe-R	GGACCAGCAGTTGTAGATA
Cpb2	Cpb2-F	AGATTTTAAATATGATCCTAACC	576
	Cpb2-R	CAATACCCTTCACCAAATACTC

## Sheet: Table S2
Table S2. Reference strain information of 141 strains of C. perfringens
ID	Accession	Collection date	Toxintype
cp2020SJZ043	GCA_030111005.1	2017	A
cp2019SJZ001	GCA_030110905.1	2020	A
cp2020SJZ004	GCA_030110945.1	2017	A
cp2020wz011	GCA_030110965.1	2017	A
17SD154	GCA_030111005.1	2017	A
cp2020SJZ033	GCA_030111015.1	2017	A
17SD155	GCA_030111045.1	2020	A
cp2020SJZ041	GCA_030111065.1	2017	A
cp2020SJZ006	GCA_030111085.1	2020	A
cp2020SJZ040	GCA_030111095.1	2017	A
17SD152	GCA_030111105.1	2017	A
AAD2018SD078	GCA_030111145.1	2020	A
cp2020SJZ046	GCA_030111205.1	2018	D
BJ30109062	GCA_030118645.1	2020	A
BJ30124035	GCA_030118655.1	2017	A
BJ30111045	GCA_030118665.1	2020	A
BJ30109041	GCA_030118705.1	2020	A
cp2020HXF133	GCA_030118725.1	2017	A
BJ30120086	GCA_030118735.1	2017	A
cp2020HXR87-1	GCA_030118765.1	2017	A
XA12	GCA_030118775.1	2020	A
AADXA8	GCA_030118805.1	2016	A
BJ30124055	GCA_030118825.1	2017	A
XA3	GCA_030118845.1	2017	A
AAD2019XAzhou	GCA_030118855.1	2017	A
cp2021XA1	GCA_030118885.1	2020	A
cp2020wz012	GCA_030119165.1	2020	F
cp2020wz013	GCA_030119185.1	2018	A
cp2020wz010	GCA_030119195.1	2020	A
cp2020wz008	GCA_030119225.1	2017	A
cp2020wz006	GCA_030119245.1	2020	A
cp2020wz005	GCA_030119265.1	2017	A
cp2020wz004	GCA_030119285.1	2020	A
cp2020wz009	GCA_030119305.1	2017	A
cp2020wz007	GCA_030119315.1	2016	F
B021	GCA_030119345.1	2017	A
B157	GCA_030119365.1	2017	A
YN758	GCA_030119385.1	2017	A
YN731-1	GCA_030119405.1	2017	A
YN714	GCA_030119425.1	2017	A
cp2020wz002	GCA_030119435.1	2017	A
YN90	GCA_030119465.1	2017	A
YN272	GCA_030119475.1	2020	A
2018YN300	GCA_030119505.1	2017	A
2018YN294	GCA_030119525.1	2020	A
2018YN298	GCA_030119535.1	2020	A
2018YN281	GCA_030119565.1	2017	F
2018YN191	GCA_030119575.1	2017	A
2018YN190	GCA_030119585.1	2017	A
2018YN138	GCA_030119625.1	2019	A
2018YN006	GCA_030119645.1	2017	A
AAD2018SD192	GCA_030119665.1	2020	A
AAD2018SD161	GCA_030119685.1	2020	A
AAD2018SD165	GCA_030119705.1	2017	A
AAD2018SD194	GCA_030119725.1	2017	A
AAD2018SD199	GCA_030119735.1	2020	A
AAD2018SD129	GCA_030119765.1	2018	A
AAD2018SD074	GCA_030119775.1	2020	A
AAD2018SD153	GCA_030119785.1	2017	A
AAD2018SD066	GCA_030119825.1	2018	A
AAD2017SD363	GCA_030119845.1	2020	A
AAD2017SD388	GCA_030119865.1	2020	A
AAD2018SD037	GCA_030119885.1	2020	A
AAD2017SD346	GCA_030119905.1	2016	A
AAD2017SD351	GCA_030119915.1	2017	A
AAD2017SD342	GCA_030119945.1	2018	F
AAD2017SD287	GCA_030119965.1	2017	A
AAD2018SD065	GCA_030119985.1	2017	A
AAD2017SD276	GCA_030120005.1	2020	A
AAD2017SD262	GCA_030120015.1	2020	A
AAD2017SD242	GCA_030120045.1	2020	A
AAD2017SD223	GCA_030120065.1	2018	A
AAD2017SD181	GCA_030120085.1	2020	A
AAD2017SD202	GCA_030120095.1	2020	F
AAD2017SD200	GCA_030120105.1	2020	A
AAD2017SD178	GCA_030120145.1	2018	A
AAD2017SD245	GCA_030120165.1	2018	A
AAD2017SD165	GCA_030120185.1	2020	A
AAD2017SD166	GCA_030120205.1	2020	A
AAD2017SD177	GCA_030120215.1	2018	A
AAD2017SD163	GCA_030120245.1	2018	A
AAD2017SD158	GCA_030120265.1	2016	A
AAD2017SD135	GCA_030120285.1	2020	A
AAD2017SD150	GCA_030120295.1	2017	A
AAD2017SD149	GCA_030120315.1	2018	A
AAD2017SD124	GCA_030120345.1	2020	A
AAD2017SD122	GCA_030120365.1	2020	A
AAD2017SD160	GCA_030120385.1	2020	A
AAD2017SD118	GCA_030120395.1	2020	A
AAD2017SD121	GCA_030120415.1	2020	A
AAD2017SD117	GCA_030120445.1	2020	A
AAD2017SD116	GCA_030120465.1	2017	A
AAD2017SD096	GCA_030120485.1	2018	A
AAD2017SD114	GCA_030120495.1	2013	A
AAD2017SD113	GCA_030120505.1	2017	F
AAD2017SD094	GCA_030120515.1	2018	A
AAD2017SD083	GCA_030120565.1	2017	A
AAD2017SD072	GCA_030120585.1	2019	A
AAD2017SD077	GCA_030120605.1	2017	F
AAD2017SD051	GCA_030120625.1	2020	A
AAD2017SD055	GCA_030120645.1	2016	A
AAD2017SD029	GCA_030120665.1	2016	A
JN4 2-2	GCA_030120685.1	2016	A
JN3 2-1	GCA_030120695.1	2016	A
cp2020SJZ045	GCA_030120725.1	2021	A
cp2020SJZ044	GCA_030120745.1	2017	A
cp2020SJZ042	GCA_030120765.1	2020	A
cp2020SJZ039	GCA_030120775.1	2020	A
cp2020SJZ038	GCA_030120805.1	2020	A
cp2020SJZ037	GCA_030120825.1	2020	A
cp2020SJZ036	GCA_030120845.1	2020	A
cp2020SJZ047	GCA_030120855.1	2020	F
cp2020SJZ035	GCA_030120885.1	2018	A
cp2020SJZ032	GCA_030120905.1	2020	A
cp2020SJZ031	GCA_030120925.1	2020	A
cp2020SJZ030	GCA_030120945.1	2017	A
cp2020SJZ028	GCA_030120965.1	2019	A
cp2020SJZ029	GCA_030120965.1	2020	A
cp2020SJZ034	GCA_030121005.1	2020	A
cp2020SJZ027	GCA_030121025.1	2018	A
cp2020SJZ025	GCA_030121045.1	2013	A
cp2020SJZ023	GCA_030121065.1	2020	A
cp2020SJZ024	GCA_030121075.1	2020	A
cp2020SJZ019	GCA_030121105.1	2018	A
cp2020SJZ017	GCA_030121125.1	2016	A
cp2020SJZ018	GCA_030121145.1	2018	A
cp2020SJZ021	GCA_030121165.1	2020	A
cp2020SJZ022	GCA_030121185.1	2020	A
cp2020SJZ016	GCA_030121205.1	2020	A
cp2020SJZ014	GCA_030121225.1	2016	A
cp2020SJZ015	GCA_030121235.1	2020	A
cp2020SJZ013	GCA_030121265.1	2018	A
cp2020SJZ011	GCA_030121285.1	2018	A
cp2020SJZ012	GCA_030121295.1	2017	A
cp2020SJZ010	GCA_030121325.1	2020	A
cp2020SJZ009	GCA_030121345.1	2020	A
cp2020SJZ008	GCA_030121365.1	2018	F
cp2020SJZ005	GCA_030121385.1	2020	A
cp2020SJZ007	GCA_030121405.1	2020	A
cp2019SJZ002	GCA_030121415.1	2020	A
cp2020SJZ003	GCA_030121445.1	2016	A

## Sheet: Table S3
Table S3. Prediction results of ARGs in 27 strains of C. perfringens.
Strain	Sequence	Start	End	Gene	Coverage(%)	Identity(%)	Accession	Product
cp2	NODE_5_length_174823_cov_68.653615	171408	173366	tetB(P)_1	100	99.69	NC_010937	tetB(P)
cp2	NODE_5_length_174823_cov_68.653615	173350	174612	tetA(P)_3	100	99.53	AB001076	tetA(P)
cp4	NODE_1_length_2057090_cov_49.611714	1228418	1229191	erm(Q)_1	100	100	L22689	erm(Q)
cp4	NODE_3_length_246458_cov_82.457823	64344	65606	tetA(P)_1	100	92.08	AB054980	tetA(P)
cp4	NODE_3_length_246458_cov_82.457823	65590	67548	tetB(P)_1	100	98.52	NC_010937	tetB(P)
cp7	NODE_1_length_2057090_cov_62.935317	1228418	1229191	erm(Q)_1	100	100	L22689	erm(Q)
cp7	NODE_3_length_246813_cov_109.760923	64344	65606	tetA(P)_1	100	92.08	AB054980	tetA(P)
cp7	NODE_3_length_246813_cov_109.760923	65590	67548	tetB(P)_1	100	98.52	NC_010937	tetB(P)
cp10	NODE_10_length_62397_cov_62.868718_pilon	40163	40936	erm(Q)_1	100	100	L22689	erm(Q)
cp10	NODE_3_length_369890_cov_45.028079_pilon	145119	145619	lnu(P)_1	100	100	FJ589781	lnu(P)
cp10	NODE_4_length_244537_cov_58.776059_pilon	179280	180496	tetA(P)_2	96.36	99.18	L20800	tetA(P)
cp10	NODE_7_length_73726_cov_51.004401_pilon	68198	70156	tetB(P)_1	100	99.69	NC_010937	tetB(P)
cp10	NODE_7_length_73726_cov_51.004401_pilon	70140	71402	tetA(P)_3	100	100	AB001076	tetA(P)
cp18	NODE_10_length_50854_cov_86.165711	29811	30584	erm(Q)_1	100	100	L22689	erm(Q)
cp18	NODE_10_length_50854_cov_86.165711	33608	35566	tetB(P)_1	100	99.75	NC_010937	tetB(P)
cp18	NODE_10_length_50854_cov_86.165711	35550	36812	tetA(P)_3	100	100	AB001076	tetA(P)
cp19	NODE_11_length_45817_cov_47.565352_pilon	26584	27846	tetA(P)_3	100	100	AB001076	tetA(P)
cp19	NODE_11_length_45817_cov_47.565352_pilon	27830	29788	tetB(P)_1	100	99.75	NC_010937	tetB(P)
cp19	NODE_13_length_15163_cov_169.228807_pilon	7351	7851	lnu(P)_1	100	99.8	FJ589781	lnu(P)
cp19	NODE_1_length_1112989_cov_30.901488_pilon	1031196	1032635	aac(6')-aph(2'')_1	100	100	M13771	aac(6')-aph(2'')
cp19	NODE_1_length_1112989_cov_30.901488_pilon	1036854	1037616	erm(B)_18	100	99.61	X66468	erm(B)
cp22	NODE_10_length_50854_cov_77.923216	1	1642	tetB(P)_1	92.67	99.69	NC_010937	tetB(P)
cp22	NODE_10_length_50854_cov_77.923216	4666	5439	erm(Q)_1	100	100	L22689	erm(Q)
cp22	NODE_10_length_50854_cov_77.923216	49165	50427	tetA(P)_3	100	100	AB001076	tetA(P)
cp25	NODE_10_length_48473_cov_55.808217_pilon	22642	23904	tetA(P)_3	100	100	AB001076	tetA(P)
cp25	NODE_10_length_48473_cov_55.808217_pilon	23888	25846	tetB(P)_1	100	99.75	NC_010937	tetB(P)
cp32	NODE_1_length_1361168_cov_69.676979	131978	132751	erm(Q)_1	100	100	L22689	erm(Q)
cp32	NODE_4_length_246813_cov_111.917158	179266	181224	tetB(P)_1	100	98.52	NC_010937	tetB(P)
cp32	NODE_4_length_246813_cov_111.917158	181208	182470	tetA(P)_1	100	92.08	AB054980	tetA(P)
cp35	NODE_10_length_50838_cov_87.327577_pilon	9179	9952	erm(Q)_1	100	100	L22689	erm(Q)
cp35	NODE_10_length_50838_cov_87.327577_pilon	12976	14934	tetB(P)_1	100	99.75	NC_010937	tetB(P)
cp35	NODE_10_length_50838_cov_87.327577_pilon	14918	16180	tetA(P)_3	100	100	AB001076	tetA(P)
cp38	NODE_1_length_335584_cov_27.394896_pilon	101054	101554	lnu(P)_1	100	100	FJ589781	lnu(P)
cp38	NODE_31_length_24658_cov_70.734469_pilon	13497	14759	tetA(P)_3	100	99.76	AB001076	tetA(P)
cp38	NODE_31_length_24658_cov_70.734469_pilon	14743	16701	tetB(P)_1	100	99.69	NC_010937	tetB(P)
cp38	NODE_59_length_3211_cov_64.816452_pilon	1788	2561	erm(Q)_1	100	99.87	L22689	erm(Q)
cp43	NODE_1_length_394263_cov_31.790319_pilon	234115	234615	lnu(P)_1	100	100	FJ589781	lnu(P)
cp43	NODE_29_length_29642_cov_69.943280_pilon	18196	19458	tetA(P)_3	100	99.76	AB001076	tetA(P)
cp43	NODE_29_length_29642_cov_69.943280_pilon	19442	21400	tetB(P)_1	100	99.69	NC_010937	tetB(P)
cp43	NODE_56_length_3211_cov_64.540323_pilon	651	1424	erm(Q)_1	100	99.87	L22689	erm(Q)
cp44	NODE_1_length_358078_cov_30.154377_pilon	123047	123547	lnu(P)_1	100	100	FJ589781	lnu(P)
cp44	NODE_30_length_24658_cov_68.402534_pilon	7958	9916	tetB(P)_1	100	99.69	NC_010937	tetB(P)
cp44	NODE_30_length_24658_cov_68.402534_pilon	9900	11162	tetA(P)_3	100	99.76	AB001076	tetA(P)
cp44	NODE_58_length_3211_cov_65.628710_pilon	1788	2561	erm(Q)_1	100	99.87	L22689	erm(Q)
cp45	NODE_6_length_243090_cov_90.384009	177696	178912	tetA(P)_2	96.36	99.26	L20800	tetA(P)
cp47	NODE_13_length_45817_cov_59.838511_pilon	22821	24779	tetB(P)_1	100	99.75	NC_010937	tetB(P)
cp47	NODE_13_length_45817_cov_59.838511_pilon	24763	26025	tetA(P)_3	100	100	AB001076	tetA(P)
cp47	NODE_15_length_15163_cov_200.285743_pilon	10685	11185	lnu(P)_1	100	99.8	FJ589781	lnu(P)
cp47	NODE_3_length_410336_cov_36.767664_pilon	75374	76136	erm(B)_18	100	99.61	X66468	erm(B)
cp47	NODE_3_length_410336_cov_36.767664_pilon	80355	81794	aac(6')-aph(2'')_1	100	100	M13771	aac(6')-aph(2'')
cp56	NODE_10_length_71610_cov_54.749115_pilon	66082	68040	tetB(P)_1	100	99.75	NC_010937	tetB(P)
cp56	NODE_10_length_71610_cov_54.749115_pilon	68024	69286	tetA(P)_3	100	100	AB001076	tetA(P)
cp56	NODE_1_length_955918_cov_37.306656_pilon	402120	402893	erm(Q)_1	100	100	L22689	erm(Q)
cp56	NODE_5_length_257869_cov_60.524426_pilon	77356	78572	tetA(P)_2	96.36	99.18	L20800	tetA(P)
cp56	NODE_8_length_73069_cov_56.878272_pilon	56302	56802	lnu(P)_1	100	100	FJ589781	lnu(P)
cp58	NODE_14_length_38170_cov_83.347423	28044	28817	erm(Q)_1	100	100	L22689	erm(Q)
cp58	NODE_218_length_3585_cov_102.899075	487	2445	tetB(P)_1	100	99.75	NC_010937	tetB(P)
cp58	NODE_57_length_14869_cov_126.489079	7063	7563	lnu(P)_1	100	99.8	FJ589781	lnu(P)
cp58	NODE_81_length_11537_cov_33.316477	10127	11343	tetA(P)_2	96.36	99.18	L20800	tetA(P)
cp60	NODE_12_length_73068_cov_54.682100_pilon	16268	16768	lnu(P)_1	100	100	FJ589781	lnu(P)
cp60	NODE_16_length_56157_cov_61.768654_pilon	38107	39369	tetA(P)_3	100	100	AB001076	tetA(P)
cp60	NODE_16_length_56157_cov_61.768654_pilon	39353	41311	tetB(P)_1	100	99.75	NC_010937	tetB(P)
cp60	NODE_3_length_244555_cov_58.773204_pilon	64042	65258	tetA(P)_2	96.36	99.18	L20800	tetA(P)
cp60	NODE_7_length_189805_cov_24.123921_pilon	104098	104955	ant(6)-Ib_1	100	100	FN594949	ant(6)-Ib
cp60	NODE_7_length_189805_cov_24.123921_pilon	105270	107192	tet(44)_1	100	98.86	NZ_ABDU01000081	tet(44)
cp63	NODE_25_length_15212_cov_249.083726	4037	4537	lnu(P)_1	100	99.8	FJ589781	lnu(P)
cp63	NODE_4_length_233032_cov_103.339499	58388	59650	tetA(P)_3	100	99.53	AB001076	tetA(P)
cp63	NODE_4_length_233032_cov_103.339499	59634	61592	tetB(P)_1	100	99.69	NC_010937	tetB(P)
cp66	NODE_14_length_71780_cov_76.355993	65677	66939	tetA(P)_3	100	99.53	AB001076	tetA(P)
cp66	NODE_14_length_71780_cov_76.355993	66923	68881	tetB(P)_1	100	99.69	NC_010937	tetB(P)
cp66	NODE_22_length_39936_cov_98.406315	20778	21551	erm(Q)_1	100	100	L22689	erm(Q)
cp66	NODE_5_length_182830_cov_71.173538	34013	35452	aac(6')-aph(2'')_1	100	100	M13771	aac(6')-aph(2'')
cp66	NODE_6_length_166018_cov_76.482950	63251	63751	lnu(P)_1	100	99.8	FJ589781	lnu(P)
cp68	NODE_23_length_47983_cov_84.101367	1	1642	tetB(P)_1	91.67	99.69	NC_010937	tetB(P)
cp68	NODE_23_length_47983_cov_84.101367	46294	47556	tetA(P)_3	100	100	AB001076	tetA(P)
cp68	NODE_29_length_38169_cov_75.164397	9354	10127	erm(Q)_1	100	100	L22689	erm(Q)
cp71	NODE_10_length_70780_cov_70.353262	68336	70294	tetB(P)_1	100	99.75	NC_010937	tetB(P)
cp71	NODE_26_length_3067_cov_109.903061	592	1365	erm(Q)_1	100	100	L22689	erm(Q)
cp71	NODE_3_length_350540_cov_68.585192	203462	203962	lnu(P)_1	100	100	FJ589781	lnu(P)
cp71	NODE_5_length_244676_cov_87.085762	64057	65273	tetA(P)_2	96.36	99.18	L20800	tetA(P)
cp73	NODE_1_length_2022582_cov_48.976606	631500	632273	erm(Q)_1	100	100	L22689	erm(Q)
cp73	NODE_8_length_44805_cov_76.417610	15174	17132	tetB(P)_1	100	99.75	NC_010937	tetB(P)
cp73	NODE_8_length_44805_cov_76.417610	17116	18378	tetA(P)_3	100	100	AB001076	tetA(P)
cp75	NODE_6_length_174792_cov_93.746606	179	1441	tetA(P)_3	100	99.6	AB001076	tetA(P)
cp75	NODE_6_length_174792_cov_93.746606	1425	3383	tetB(P)_1	100	99.69	NC_010937	tetB(P)
cp78	NODE_8_length_48257_cov_119.918118	31088	32350	tetA(P)_3	100	100	AB001076	tetA(P)
cp78	NODE_8_length_48257_cov_119.918118	32334	34292	tetB(P)_1	100	99.75	NC_010937	tetB(P)
cp78	NODE_9_length_38170_cov_113.444996	28043	28816	erm(Q)_1	100	100	L22689	erm(Q)
cp81	NODE_17_length_51209_cov_75.542050	18266	19482	tetA(P)_2	96.36	99.1	L20800	tetA(P)
cp81	NODE_20_length_45556_cov_117.296617	43112	45070	tetB(P)_1	100	99.75	NC_010937	tetB(P)
cp81	NODE_32_length_4809_cov_4.383597	2688	3548	blaTEM-181_1	100	100	KM977568	blaTEM-181
cp81	NODE_7_length_186473_cov_63.337673	55436	55936	lnu(P)_1	100	100	FJ589781	lnu(P)
cp81	NODE_7_length_186473_cov_63.337673	86330	87103	erm(Q)_1	100	100	L22689	erm(Q)
cp83	NODE_18_length_48482_cov_94.074615	10133	12091	tetB(P)_1	100	99.75	NC_010937	tetB(P)
cp83	NODE_18_length_48482_cov_94.074615	12075	13337	tetA(P)_3	100	100	AB001076	tetA(P)
cp83	NODE_3_length_208979_cov_95.649436	188773	189546	erm(Q)_1	100	100	L22689	erm(Q)

## Sheet: Table S4
Table S4. The origin and typing of C. perfringens
Sample	Host	Toxin genes							Type
		Cpa	Cpb	Cpb2	Etx	Iap	Cpe	NetB
cp2	goose	+	-	-	-	-	-	-	A
cp4	goose	+	-	+	-	-	-	-	A
cp7	chicken	+	-	+	-	-	-	-	A
cp10	chicken	+	-	+	-	-	-	-	A
cp18	pig	+	-	-	-	-	-	-	A
cp19	chicken	+	-	-	-	-	-	-	A
cp22	pig	+	-	+	-	-	-	-	A
cp25	pig	+	-	-	-	-	-	-	A
cp32	duck	+	-	-	-	-	-	-	A
cp34	chicken	+	-	-	-	-	-	-	A
cp35	chicken	+	-	-	-	-	-	-	A
cp38	chicken	+	-	-	-	-	-	-	A
cp43	chicken	+	-	-	-	-	-	-	A
cp44	chicken	+	-	-	-	-	-	-	A
cp45	chicken	+	-	-	-	-	-	+	G
cp47	chicken	+	-	-	-	-	-	-	A
cp56	chicken	+	-	-	-	-	-	-	A
cp58	chicken	+	-	-	-	-	-	-	A
cp60	chicken	+	-	-	-	-	-	-	A
cp63	duck	+	-	-	-	-	-	-	A
cp66	chicken	+	-	-	-	-	-	-	A
cp68	chicken	+	-	+	-	-	-	-	A
cp71	duck	+	-	+	-	-	-	-	A
cp73	chicken	+	-	-	-	-	-	-	A
cp75	duck	+	-	-	-	-	-	-	A
cp78	chicken	+	-	-	-	-	-	-	A
cp81	chicken	+	-	-	-	-	-	-	A
cp83	chicken	+	-	-	-	-	-	-	A
Note: "+" means carrying toxin genes, and "-" means not carrying toxin genes.

## Sheet: Table S5
Table S5. Accession number information of 27 strains of C. perfringens
ID	Isolation date	Host	Num contigs	Size (M)	GC Content(%)	Genes	CDS	tRNAs	Completeness(%)	Contamination(%)	N50(Kb)	L50	Accession
cp2	2021.08	goose	66	3.1	28	2938	2807	88	95.18	3.51	487322	3	GCA_043950935.1
cp4	2021.03	goose	58	3.2	28	3011	2892	88	98.92	3.6	2057090	1	GCA_043951365.1
cp7	2021.07	chicken	103	3.2	28.5	3029	2904	91	98.92	3.65	2057090	1	GCA_043951515.1
cp10	2021.01	chicken	32	3.4	28.5	3124	3006	91	97.42	3.07	934086	2	GCA_043950775.1
cp18	2021.01	pig	80	3.3	28	3095	2976	88	97.39	4.12	965033	2	GCA_043950905.1
cp19	2022.05	chicken	31	3.3	28	3121	3001	91	97.11	4	942052	2	GCA_043950765.1
cp22	2021.01	pig	233	3.4	28.5	3261	3131	92	97.39	4.63	965033	2	GCA_043950975.1
cp25	2021.09	pig	33	3.3	28	3039	2918	92	97.39	4.69	1969744	1	GCA_043950985.1
cp32	2021.09	duck	45	3.2	28	3006	2881	94	98.92	3.59	695740	2	GCA_043950995.1
cp35	2021.09	chicken	37	3.3	28	3074	2953	91	97.39	4.67	965001	2	GCA_043950855.1
cp38	2021.11	chicken	127	3.1	28	2950	2827	92	95.39	3.05	93848	10	GCA_043950755.1
cp43	2021.12	chicken	121	3.1	28	2955	2832	92	95.39	3.05	93679	10	GCA_043951445.1
cp44	2021.12	chicken	123	3.1	28	2903	2779	92	95.39	3.05	90106	10	GCA_043950945.1
cp45	2021.12	chicken	135	3.5	28	3286	3161	90	97.74	4.76	346974	4	GCA_043951415.1
cp47	2022.05	chicken	33	3.3	28	3121	3001	91	97.11	4	410336	3	GCA_043951465.1
cp56	2021.03	chicken	37	3.3	28	3094	2975	90	95.85	4.17	436581	3	GCA_043951475.1
cp58	2021.04	chicken	538	3.3	28.5	3233	3109	91	92.63	4.52	16004	52	GCA_043951425.1
cp60	2022.05	chicken	58	3.3	28	3180	2980	91	96.62	3.56	234104	4	GCA_043951395.1
cp63	2022.05	chicken	130	3.2	28	3036	2909	85	95.97	3.55	173353	6	GCA_043951355.1
cp66	2022.04	chicken	113	3.3	28	3088	2964	89	97.26	3.11	120310	8	GCA_043951325.1
cp68	2022.05	chicken	177	3.4	28	3153	3026	92	97.78	4.23	59753	17	GCA_043951185.1
cp71	2022.05	chicken	55	3.4	28.5	3181	3060	93	98.07	2.73	350540	3	GCA_043950785.1
cp73	2022.05	chicken	82	3.2	28	3009	2890	87	97.6	2.39	2022582	1	GCA_043950815.1
cp75	2022.06	duck	69	3.2	28.5	2967	2838	90	94.42	2.52	255316	4	GCA_043951215.1
cp78	2022.06	chicken	213	3.3	28.5	3134	3008	91	96.03	4.12	2071785	1	GCA_043950895.1
cp81	2022.07	chicken	168	3.4	28.5	3223	3095	87	97.71	4.73	186473	7	GCA_043951545.1
cp83	2022.07	chicken	150	3.3	28.5	3115	2992	91	97.96	3.88	78831	10	GCA_043950865.1

## Sheet: Table S6
Table S7. Strain information of new ST type of C. perfringens
Isolate	Year	Type	housekeeping gene								ST
			colA	groEL	sodA	plc	gyrB	sigK	pgk	nadA
cp18	2021	A	3	29	3	1	3	5	20	1	860
cp22	2021	A	3	29	3	1	3	5	20	1	860
cp2	2021	A	64	4	46	168	2	12	64	41	870
cp35	2021	A	3	29	3	1	3	5	20	1	860
cp38	2021	A	1	110	59	20	43	4	8	16	837
cp43	2021	A	1	110	59	20	43	4	8	16	837
cp44	2021	A	1	110	59	20	43	4	8	16	837
cp56	2021	A	3	4	3	1	3	2	1	15	876
cp63	2022	A	95	4	46	97	2	2	64	41	877
cp68	2022	A	4	1	1	10	3	64	1	4	878
cp71	2022	A	3	1	77	1	3	54	1	1	879
cp75	2022	A	130	4	46	97	2	2	64	41	880
cp81	2022	A	32	5	112	31	5	66	4	45	881
cp83	2022	A	3	1	3	4	3	2	1	4	882
